# Supplementary material for: Stable and Thin-Polymer-Based Modification of Neurovascular Stents with 2-Methacryloyloxyethyl Phosphorylcholine Polymer for Antithrombogenicity
Source: Bioengineering (Basel). 2024 Aug 15;11(8):833. doi: 10.3390/bioengineering11080833 (PMC11351483; doi:10.3390/bioengineering11080833)
Supplement: Supplementary file 1 [file bioengineering-11-00833-s001.zip]

Archive with 1 entries (1 files):
- bioengineering-3113758-Supplementary materials.pdf
